# Supplementary material for: p53-Dependent ENOX2 Downregulation Mediates the Apoptotic Responses to Heteroarene-Fused Anthraquinones in Colon Cancer Cells
Source: Biomolecules. 2026 Jul 17;16(7):1043. doi: 10.3390/biom16071043 (PMC13407073; doi:10.3390/biom16071043)
Supplement: Supplementary file 1 [file biomolecules-16-01043-s001.zip]

Archive with 1 entries (1 files):
- biomolecules-4404228-supplementary.pdf
